# Supplementary material for: Characterization of the Microbial Population Inhabiting a Solar Saltern Pond of the Odiel Marshlands (SW Spain)
Source: Mar Drugs. 2018 Sep 12;16(9):332. doi: 10.3390/md16090332 (PMC6164061; doi:10.3390/md16090332)
Supplement: Supplementary file 1 [file marinedrugs-16-00332-s001.zip]

Archive with 3 entries (2 files):
- Sup. Material/
- Sup. Material/Table S1.docx
- Sup. Material/Table S2.xlsx
