# Supplementary material for: Characterization of the Microbial Population Inhabiting a Solar Saltern Pond of the Odiel Marshlands (SW Spain)
Source: Mar Drugs. 2018 Sep 12;16(9):332. doi: 10.3390/md16090332 (PMC6164061; doi:10.3390/md16090332)
Supplement: Supplementary file 1 [file marinedrugs-16-00332-s001.zip › Sup. Material/Table S2.xlsx]

## Sheet: LFS-1
Genera	Percentaje %
Salinibacter	38.523
Halorubrum	13.077
Haloquadratum	9.023
Halonotius	7.895
Halobellus	3.73
Natronomonas	3.447
Haloplanus	3.045
Halohasta	2.957
No Hit	1.766
Halomicroarcula	1.541
Salinivenus	1.436
Cluster 1274	1.339
Cluster 468	1.305
Halovenus	1.276
Cluster 450	1.043
Halomicrobium	0.857
Halorientalis	0.794
Haloarcula	0.752
Halosimplex	0.664
Cluster 69	0.545
Cluster 356	0.283
Cluster 20	0.283
Halanaeroarchaeum	0.275
Cluster 452	0.258
Salarchaeum	0.253
Halovarius	0.182
Cluster 470	0.161
Cluster 469	0.148
Cluster 317	0.135
Cluster 482	0.131
Cluster 451	0.127
Arhodomonas	0.122
Halobaculum	0.113
Spiribacter	0.093
Cluster 1280	0.089
Cluster 37	0.076
Cluster 454	0.068
Cluster 401	0.068
Halorhabdus	0.068
Bacteroides	0.062
Cluster 1278	0.063
Blautia	0.06
Cluster 368	0.059
Cluster 360	0.059
Halorubellus	0.055
Halalkalicoccus	0.05
Cluster 512	0.051
Cluster 64	0.051
Cluster 475	0.051
Cluster 1285	0.051
Halapricum	0.046
Cluster 461	0.046
Cluster 462	0.046
Nevskia	0.042
Limimonas	0.042
Cluster 474	0.042
Aliifodinibius	0.042
Eubacterium	0.038
Roseivivax	0.038
Salinigranum	0.034
Cluster 457	0.034
Butyrivibrio	0.034
Halococcus	0.034
Cluster 473	0.03
Cluster 75	0.03
Faecalibacterium	0.03
Cluster 1286	0.03
Cluster 561	0.03
Rhodovibrio	0.03
Cluster 1293	0.03
Halolamina	0.029
Cluster 319	0.03
Alcanivorax	0.03
Halogeometricum	0.025
Salinirubrum	0.025
Haloferax	0.021
Halanaerobium	0.021
Lactobacillus	0.021
Psychroflexus	0.017
Butyricicoccus	0.017
Flintibacter	0.017
Fimbriiglobus	0.017
Prevotella	0.013
Phascolarctobacterium	0.013
Coprococcus	0.012
Bradyrhizobium	0.013
Oscillibacter	0.013
Halobacterium	0.013
Dactylococcopsis	0.013
Halobiforma	0.012
Roseburia	0.013
Parabacteroides	0.012
Akkermansia	0.013
Azoarcus	0.008
Acinetobacter	0.008
Halomonas	0.008
Salisaeta	0.008
Faecalibaculum	0.008
Reyranella	0.008
Halarchaeum	0.008
Coraliomargarita	0.008
Clostridium	0.008
Halogranum	0.008
Halopelagius	0.008
Lachnoclostridium	0.008
Alistipes	0.008
Longibacter	0.008
Collinsella	0.008
Anaerotaenia	0.008
Novosphingobium	0.008
Halodesulfurarchaeum	0.008
Bryobacter	0.008
Sphingomonas	0.004
Murimonas	0.004
Ruminococcus	0.004
Flexistipes	0.004
Haloarchaeobius	0.004
Halopeptonella	0.004
Anaerotignum	0.004
Ruminiclostridium	0.004
Guyparkeria	0.004
Heliimonas	0.004
Halosiccatus	0.004
Corynebacterium	0.004
Fusicatenibacter	0.004
Halanaerobaculum	0.004
Delftia	0.004
Weissella	0.004
Caulobacter	0.004
Natrinema	0.004
Chryseolinea	0.004
Desulfosporosinus	0.004
Planctopirus	0.004
[0]Bacteria;[1]Firmicutes;[2]Clostridia;[3]Clostridiales;[4]Lachnospiraceae;null	0.004
Barnesiella	0.004
Microbacterium	0.004
Herbiconiux	0.004
Alkalispirillum	0.004
Singulisphaera	0.004
Bacillus	0.004
Pseudomonas	0.004
Longimonas	0.004
Halanaerobacter	0.004
Moraxella	0.004
Streptococcus	0.004

## Sheet: LFS-2
Genera	Percentaje %
Salinibacter	32.645
Halorubrum	14.139
Haloquadratum	9.462
Halonotius	8.344
Halobellus	4.057
Haloplanus	3.608
Halohasta	3.574
Natronomonas	3.319
Cluster 355	1.865
Halomicroarcula	1.846
Cluster 307	1.723
No Hit	1.503
Cluster 303	1.502
Halorientalis	1.129
Halomicrobium	1.065
Salinivenus	0.939
Halosimplex	0.887
Halovenus	0.823
Haloarcula	0.514
Salinirubrum	0.37
Cluster 420	0.361
Cluster 21	0.309
Cluster 321	0.279
Cluster 306	0.273
Halanaeroarchaeum	0.252
Cluster 465	0.247
Halovarius	0.238
Salarchaeum	0.236
Cluster 316	0.187
Cluster 480	0.173
Cluster 2204	0.162
Halobaculum	0.138
Cluster 463	0.127
Cluster 478	0.122
Cluster 256	0.122
Arhodomonas	0.116
Cluster 427	0.1
Halalkalicoccus	0.101
Cluster 304	0.1
Halapricum	0.096
Halorhabdus	0.09
Salinigranum	0.086
Cluster 88	0.083
Cluster 49	0.082
Halorubellus	0.076
Cluster 123	0.062
Cluster 421	0.06
Cluster 323	0.059
Cluster 354	0.057
Haladaptatus	0.056
Cluster 486	0.056
Spiribacter	0.053
Cluster 437	0.052
Cluster 150	0.051
Cluster 521	0.045
Cluster 428	0.045
Cluster 57	0.043
Alcanivorax	0.043
Fimbriiglobus	0.042
Cluster 513	0.034
Halococcus	0.032
Limimonas	0.032
Cluster 258	0.032
Cluster 485	0.031
Aliifodinibius	0.031
Cluster 967	0.029
Cluster 452	0.029
Halolamina	0.03
Cluster 2221	0.028
Cluster 474	0.026
Cluster 1074	0.026
Faecalibacterium	0.026
Cluster 446	0.026
Cluster 102	0.026
Haloferax	0.028
Cluster 476	0.025
Cluster 113	0.025
Cluster 2207	0.025
Cluster 2231	0.025
Cluster 831	0.023
Cluster 431	0.023
Bacteroides	0.025
Cluster 1009	0.023
Cluster 479	0.022
Halogeometricum	0.022
Cluster 555	0.022
Cluster 158	0.022
Cluster 509	0.02
Cluster 472	0.02
Halobacterium	0.021
Cluster 582	0.02
Cluster 508	0.02
Cluster 116	0.019
Cluster 432	0.019
Cluster 637	0.019
Cluster 783	0.019
Prevotella	0.019
Cluster 109	0.017
Cluster 617	0.017
Cluster 576	0.017
Lactobacillus	0.018
Cluster 557	0.017
Cluster 502	0.015
Halogranum	0.015
Cluster 488	0.015
Cluster 2719	0.015
Cluster 348	0.015
Halopelagius	0.016
Reyranella	0.016
Cluster 985	0.015
Cluster 1682	0.015
Cluster 1253	0.015
Cluster 497	0.015
Cluster 2278	0.015
Halanaerobium	0.015
Cluster 2266	0.015
Cluster 2214	0.014
Cluster 811	0.014
Cluster 475	0.014
Cluster 501	0.014
Halodesulfurarchaeum	0.014
Halorussus	0.012
Rhodovibrio	0.012
Cluster 495	0.012
Halobiforma	0.012
Dactylococcopsis	0.012
Nevskia	0.012
Cluster 433	0.012
Cluster 422	0.011
Cluster 579	0.011
Cluster 571	0.011
Paludibaculum	0.011
Ruminococcus	0.012
Cluster 112	0.011
Cluster 2240	0.011
Cluster 155	0.011
Blautia	0.012
Halomarina	0.011
Acinetobacter	0.008
Lacibacterium	0.008
[0]Bacteria;[1]Firmicutes;[2]Clostridia;[3]Clostridiales;[4]Lachnospiraceae;null	0.008
Paracoccus	0.008
Oscillibacter	0.008
Halarchaeum	0.008
Psychroflexus	0.007
Alistipes	0.007
Halomonas	0.007
Lachnoclostridium	0.007
Longibacter	0.006
Microbacterium	0.006
Streptococcus	0.007
Novosphingobium	0.006
Roseivivax	0.007
Planctopirus	0.006
Dorea	0.006
Aquabacterium	0.005
Haemophilus	0.005
Sphingomonas	0.005
Halopenitus	0.005
Donghicola	0.005
Bradyrhizobium	0.005
Halanaerobacter	0.005
Roseovarius	0.005
Azoarcus	0.005
Ralstonia	0.005
Singulisphaera	0.005
Stenotrophomonas	0.005
Pseudomonas	0.005
Massilia	0.003
Scopulibacillus	0.003
Caulobacter	0.003
Agrobacterium	0.003
Celeribacter	0.003
Anaerotaenia	0.003
Slackia	0.003
Chryseolinea	0.003
Roseburia	0.003
Collinsella	0.003
Haloarchaeobius	0.003
Veillonella	0.003
Anaerobacillus	0.003
Halobium	0.003
Steroidobacter	0.003
Ochrobactrum	0.003
Zavarzinella	0.002
Halostella	0.002
Marinobacter	0.002
Acetitomaculum	0.002
Fusicatenibacter	0.002
Enterorhabdus	0.002
Acidipila	0.002
Actinomyces	0.002
Gemmiger	0.002
Alkalilimnicola	0.002
Alloprevotella	0.002
Agathobacter	0.002
Clostridium	0.002
Thioalkalivibrio	0.002
Moraxella	0.002
Delftia	0.002
Heliimonas	0.002
Halocella	0.002
Longimonas	0.002
Herbinix	0.002
Marinilabilia	0.002
Comamonas	0.002
Bifidobacterium	0.002
Rheinheimera	0.002
Eubacterium	0.002
Eisenbergiella	0.002
Tabrizicola	0.002
Pseudohongiella	0.002
Cetobacterium	0.002
Muricomes	0.002
Butyricimonas	0.002
Flexistipes	0.002
Ruminiclostridium	0.002
Barnesiella	0.002
Salisaeta	0.002
Roseospirillum	0.002
Dialister	0.002
Longibaculum	0.002
Geotoga	0.002
Taibaiella	0.002
Wenzhouxiangella	0.002
Natronococcus	0.002
Halosiccatus	0.002
Pseudoflavonifractor	0.002
Marseilla	0.002
Brevundimonas	0.002
Romboutsia	0.002
Desulfovermiculus	0.002
Halorhodospira	0.002
Halanaerobaculum	0.002
Hydrogenovibrio	0.002
Rhizobium	0.002
Gracilimonas	0.002
Negativibacillus	0.002
Puniceicoccus	0.002
Thioprofundum	0.002
Bryobacter	0.002
Alkalispirillum	0.002
Desulfonatronum	0.002

## Sheet: SBV-1
Genera	Percentaje %
Salinibacter	37.289
Halorubrum	18.792
Haloquadratum	18.012
Halonotius	7.809
Halobellus	3.692
Natronomonas	3.33
Halobacteriaceae NC	3.153
Halapricum	2.187
Halococcus	1.45
Nanohaloarchaeon NC	1.181
Haloarcula	0.713
Haloplanus	0.713
Halobacteria NC	0.448
Others	0.445
Halovenus	0.31
Sphingobacteriales NC	0.193
Halohasta	0.12
Halobaculum	0.088
Halosimplex	0.055
Halorubellus	0.02

## Sheet: SBV-2
Genera	Percentage %
Salinibacter	42.601
Halorubrum	16.123
Haloquadratum	14.798
Halonotius	9.147
Halobellus	3.527
Natronomonas	3.481
NA Halobacteriaceae	3.255
Halapricum	1.976
Halococcus	1.362
Haloplanus	0.819
Haloarcula	0.706
Haloarchaea NC	0.676
Halobacteriaceae	0.43
Halovenus	0.287
NA Bacteria	0.225
Halohasta	0.097
Gemmata	0.077
Others	0.413
